# Supplementary material for: Types and Aspects of Front-of-Package Labeling Preferred by Parents: Insights for Policy Making in China
Source: Nutrients. 2022 Feb 14;14(4):800. doi: 10.3390/nu14040800 (PMC8878132; doi:10.3390/nu14040800)
Supplement: Supplementary file 1 [file nutrients-14-00800-s001.zip]

Archive with 1 entries (1 files):
- nutrients-1563481-supplementary.pdf
